# Supplementary material for: Intravenous administration of human amnion-derived mesenchymal stem cells improves gait and sensory function in mouse models of spinal cord injury
Source: Front Cell Dev Biol. 2024 Sep 11;12:1464727. doi: 10.3389/fcell.2024.1464727 (PMC11422150; doi:10.3389/fcell.2024.1464727)
Supplement: Supplementary file 1 [file Table1.xlsx]

## Sheet: PCR Primers
gene name		primer
TNFα	forward	GACGTGGAACTGGCAGAAGA
	reverse	TGAGAAGATGATCTGAGTGTGAGG
BDNF	forward	TCAAGTTGGAAGCCTGAATGAATG
	reverse	CTGATGCTCAGGAACCCAGGA
TSG6	forward	GGAGTGTGGTGGTGTCTTCA
	reverse	TTGAGCCGAATGTGCCAGTA
gapdh	forward	GTTGTCTCCTGCGACTTCA
	reverse	GGTGGTCCAGGGTTTCTTA
